# Supplementary material for: Synthesis and Characterization of a New Aluminosilicate Molecular Sieve from Aluminosilica Perhydrate Hydrogel
Source: Materials (Basel). 2020 Nov 30;13(23):5469. doi: 10.3390/ma13235469 (PMC7731451; doi:10.3390/ma13235469)
Supplement: Supplementary file 1 [file materials-13-05469-s001.zip]

Archive with 1 entries (1 files):
- materials-974268-2-SM 2.pdf
